# Supplementary material for: An Untargeted Metabolomics Investigation of Milk from Dairy Cows with Clinical Mastitis by 1H-NMR
Source: Foods. 2021 Jul 23;10(8):1707. doi: 10.3390/foods10081707 (PMC8394248; doi:10.3390/foods10081707)
Supplement: Supplementary file 1 [file foods-10-01707-s001.zip]

Archive with 1 entries (1 files):
- foods-1303538-supplementary.pdf
